# Supplementary material for: Repeated blood–brain barrier opening with a nine-emitter implantable ultrasound device in combination with carboplatin in recurrent glioblastoma: a phase I/II clinical trial
Source: Nat Commun. 2024 Feb 23;15:1650. doi: 10.1038/s41467-024-45818-7 (PMC10891097; doi:10.1038/s41467-024-45818-7)
Supplement: Supplementary file 4 — Source Data [file 41467_2024_45818_MOESM4_ESM.xlsx]

## Sheet: Figure 4a
patient	cycle	site_number	time_US_Gd (min)	intensity (% enhancement)
1003	1	1	36	6.52012
1004	1	1	23	12.2685
1004	2	1	30	13.8665
1004	3	1	18	31.9649
1006	1	1	26	18.1959
1006	2	1	N/A	16.7797
1007	1	1	N/A	13.8169
1007	2	1	10	16.653
1007	3	1	10	9.53926
1009	1	1	20	11.1337
1009	2	1	22	19.0393
1009	3	1	19	13.6757
1013	1	1	27	16.5904
1013	2	1	32	9.28972
1013	3	1	23	9.49842
1014	1	1	18	10.9978
1017	1	1	14	19.678
1017	2	1	N/A	20.0894
1022	1	1	21	13.0967
1023	1	1	12	11.9046
1027	1	1	37	12.6999
1027	2	1	36	13.4181
1027	3	1	61	9.90226
1028	1	1	56	11.3409
1028	2	1	29	11.0124
1028	3	1	35	10.9021
1037	1	1	69	7.56009
1037	2	1	40	8.30599
1038	1	1	77	8.39037
1038	2	1	45	11.8803
1038	3	1	59	9.39712
2005	1	2	35	13.6647
2005	2	2	44	11.5338
2011	1	2	51	29.6214
2016	1	2	38	20.4524
2016	2	2	30	12.7933
3021	1	3	N/A	14.4283
3021	2	3	41	19.5105
4012	1	4	22	16.7476
4012	2	4	26	27.7874
4015	1	4	24	21.5641
4015	2	4	22	25.1048
4020	1	4	17	41.3892
4020	2	4	28	35.7617
4024	1	4	N/A	40.2095
4024	2	4	28	28.1377
4029	1	4	35	13.2301
4029	2	4	40	15.2442
4029	3	4	72	9.74186
4032	1	4	54	30.0851
4032	2	4	37	38.1503
4033	1	4	57	29.0226
4033	2	4	35	29.8456
4033	3	4	34	26.2871
5008	1	5	24	39.3852
5008	2	5	26	24.5653
5018	1	5	23	16.1418
5018	2	5	21	11.9369
5026	1	5	44	13.2807
5026	2	5	33	11.3144
5026	3	5	32	17.8369
5030	1	5	37	17.2425
5030	2	5	34	16.0193
5031	1	5	38	17.9954
5031	2	5	37	13.2946
5031	3	5	32	7.15844
5035	1	5	36	23.2616
5035	2	5	28	20.6871
5036	1	5	34	16.2898
5036	2	5	29	27.488
5036	3	5	30	18.591
6010	1	6	21	13.2783
6010	2	6	18	17.8292
6010	3	6	18	14.775

## Sheet: Figure 4b
patient	cycle	site_number	time_US_Gd (min)	intensity (% enhancement)
1023	1	1	12	11.9046
1017	1	1	14	19.678
1014	1	1	18	10.9978
1009	3	1	19	13.6757
1009	1	1	20	11.1337
1022	1	1	21	13.0967
1009	2	1	22	19.0393
1013	3	1	23	9.49842
1013	1	1	27	16.5904
1028	2	1	29	11.0124
1013	2	1	32	9.28972
1028	3	1	35	10.9021
1027	2	1	36	13.4181
1027	1	1	37	12.6999
1037	2	1	40	8.30599
1038	2	1	45	11.8803
1028	1	1	56	11.3409
1038	3	1	59	9.39712
1027	3	1	61	9.90226
1037	1	1	69	7.56009
1038	1	1	77	8.39037

## Sheet: Figure 5
ROI	patient	group	timeline	mLpermonth	Timepoint (days after surgery)	T1w hyperintense volume (mL)
Hyperintense T1w volumes in "implant ROI"	4029	Carbo D	Enrollement:-5d Surgery:0d Cycle 1:10d Cycle 2:44d Cycle 3:72d Cycle 4:100d Cycle 5:128d Cycle 6:157d	-0.954092	14	6.369
					43	11.064
					71	6.048
					99	3.913
					128	3.201
					156	1.927

## Sheet: Figure 6a, Figure 6b
ROI	patient	group	timeline	mLpermonth	Timepoint_1_days_after_surgery	Timepoint_1_mL	Timepoint_2_days_after_surgery	Timepoint_2_mL	Timepoint_3_days_after_surgery	Timepoint_3_mL	Timepoint_4_days_after_surgery	Timepoint_4_mL	Timepoint_5_days_after_surgery	Timepoint_5_mL	Timepoint_6_days_after_surgery	Timepoint_6_mL
Hyperintense T1w volumes in "implant ROI"	1009	Carbo C	Enrollement:-7d Surgery:0d Cycle 1:11d Cycle 2:42d Cycle 3:73d Cycle 4:101d Date of documented PD:127d	0.571555	8	4.909	41	5.285	71	3.125	99	2.112	127	7.139
Hyperintense T1w volumes in "implant ROI"	1013	Carbo C	Enrollement:-10d Surgery:0d Cycle 1:11d Cycle 2:43d Cycle 3:74d Date of documented PD:100d	1.39831	9	4.463	37	3.56	72	6.836	100	8.635
Hyperintense T1w volumes in "implant ROI"	1014	Carbo C	Enrollement:-4d Surgery:0d Cycle 1:11d Date of documented PD:58d	2.74873	9	6.975	58	11.391
Hyperintense T1w volumes in "implant ROI"	1017	Carbo C	Enrollement:-5d Surgery:0d Cycle 1:14d Cycle 2:59d Date of documented PD:85d	1.87555	8	1.709	43	2.076	85	6.444
Hyperintense T1w volumes in "implant ROI"	1022	Carbo C	Enrollement:-14d Surgery:0d Cycle 1:13d Date of documented PD:62d	N/A	6	3.502
Hyperintense T1w volumes in "implant ROI"	1023	Carbo C	Enrollement:-6d Surgery:0d Cycle 1:12d Date of documented PD:83d	5.55021	6	16.043	55	16.064	83	30.055
Hyperintense T1w volumes in "implant ROI"	1027	Carbo D	Enrollement:-6d Surgery:0d Cycle 1:9d Cycle 2:37d Cycle 3:65d Date of documented PD:91d	0.511238	7	1.709	34	1.682	63	1.088	91	3.117
Hyperintense T1w volumes in "implant ROI"	1028	Carbo D	Enrollement:-8d Surgery:0d Cycle 1:14d Cycle 2:42d Cycle 3:70d Cycle 4:98d Cycle 5:126d Date of documented PD:152d	0.573836	12	1.683	40	1.23	68	2.722	96	3.862	124	4.46	152	4.317
Hyperintense T1w volumes in "implant ROI"	1037	Carbo D	Enrollement:0d Surgery:0d Cycle 1:14d Cycle 2:42d Date of documented PD:67d	3.44206	12	1.133	40	3.437	67	7.34
Hyperintense T1w volumes in "implant ROI"	1038	Carbo D	Enrollement:-5d Surgery:0d Cycle 1:14d Cycle 2:58d Cycle 3:86d Date of documented PD:112d	1.12908	7	0.764	42	0.686	84	1.279	112	4.651
Hyperintense T1w volumes in "implant ROI"	2011	Carbo C	Enrollement:-2d Surgery:0d Cycle 1:13d	1.74395	11	1.945	39	3.546
Hyperintense T1w volumes in "implant ROI"	2016	Carbo C	Enrollement:-8d Surgery:0d Cycle 1:14d Cycle 2:42d Date of documented PD:68d	4.39745	12	1.311	41	2.793	68	9.385
Hyperintense T1w volumes in "implant ROI"	3021	Carbo C	Enrollement:-10d Surgery:0d Cycle 1:12d Cycle 2:40d Date of documented PD:67d	3.71338	11	3.35	39	6.83	67	10.168
Hyperintense T1w volumes in "implant ROI"	4012	Carbo C	Enrollement:-4d Surgery:0d Cycle 1:11d Cycle 2:38d Date of documented PD:64d	1.67029	9	0.997	38	0.398	64	4.009
Hyperintense T1w volumes in "implant ROI"	4015	Carbo C	Enrollement:-2d Surgery:0d Cycle 1:14d Cycle 2:42d Date of documented PD:68d	13.4701	12	11.084	40	24.785	68	35.816
Hyperintense T1w volumes in "implant ROI"	4020	Carbo C	Enrollement:-3d Surgery:0d Cycle 1:17d Cycle 2:45d Date of documented PD:71d	6.28681	15	5.988	43	13.493	71	17.531
Hyperintense T1w volumes in "implant ROI"	4024	Carbo C	Enrollement:-4d Surgery:0d Cycle 1:24d Cycle 2:51d Date of documented PD:78d	0.349364	23	1.939	50	4.637	78	2.569
Hyperintense T1w volumes in "implant ROI"	4029	Carbo D	Enrollement:-5d Surgery:0d Cycle 1:10d Cycle 2:44d Cycle 3:72d Cycle 4:100d Cycle 5:128d Cycle 6:157d	-0.954092	14	6.369	43	11.064	71	6.048	99	3.913	128	3.201	156	1.927
Hyperintense T1w volumes in "implant ROI"	4032	Carbo D	Enrollement:-3d Surgery:0d Cycle 1:14d Cycle 2:41d Date of documented PD:67d	3.66	13	5.342	39	8.462
Hyperintense T1w volumes in "implant ROI"	4033	Carbo D	Enrollement:-5d Surgery:0d Cycle 1:11d Cycle 2:38d Cycle 3:65d Cycle 4:94d Cycle 5:122d Cycle 6:150d	-0.521986	10	4.186	36	2.837	64	4.178	92	3.158	122	1.947	150	1.79
Hyperintense T1w volumes in "implant ROI"	5018	Carbo C	Enrollement:-1d Surgery:0d Cycle 1:21d Cycle 2:49d Date of documented PD:76d	3.47652	13	5.027	48	8.398	76	12.208
Hyperintense T1w volumes in "implant ROI"	5026	Carbo D	Enrollement:-1d Surgery:0d Cycle 1:13d Cycle 2:41d Cycle 3:69d Date of documented PD:96d	1.71697	11	2.839	40	2.848	68	3.699	96	7.624
Hyperintense T1w volumes in "implant ROI"	5030	Carbo D	Enrollement:-1d Surgery:0d Cycle 1:14d Cycle 2:43d Date of documented PD:57d	4.90941	13	0.542	41	5.049
Hyperintense T1w volumes in "implant ROI"	5031	Carbo D	Enrollement:-2d Surgery:0d Cycle 1:13d Cycle 2:57d Cycle 3:90d Date of documented PD:131d	-0.116874	12	1.06	55	0.694	89	0.346	131	0.604
Hyperintense T1w volumes in "implant ROI"	5035	Carbo D	Enrollement:-5d Surgery:0d Cycle 1:14d Cycle 2:42d Date of documented PD:64d	-0.178814	13	11.789	41	15.674	64	11.49
Hyperintense T1w volumes in "implant ROI"	5036	Carbo D	Enrollement:-3d Surgery:0d Cycle 1:13d Cycle 2:41d Cycle 3:75d Date of documented PD:103d	-0.237632	11	0.858	40	0.021	74	0	102	0.149
Hyperintense T1w volumes in "implant ROI"	6010	Carbo C	Enrollement:-1d Surgery:0d Cycle 1:14d Cycle 2:42d Cycle 3:70d Cycle 4:98d Cycle 5:126d Cycle 6:153d	-0.502814	13	2.496	41	0.722	69	0.335	98	0.007	126	0	153	0.188

## Sheet: Figure 6d
			Percent of ROI volume covered with tumor at end of treatment
Cohort	Patient	0-2.5mm	2.5-5mm	5-7.5mm	7.5-10mm	10-12.5mm	12.5-15mm	15-17.5mm	17.5-20mm	20-22.5mm	22.5-25mm
C	9	5.2795	5.89342	5.47151	3.57683	1.4799	0.780873	0.184106	0	0	0
C	10	0.507614	0.224448	0.0266198	0.00413138	0.0371212	0	0	0	0	0
C	11	2.60242	2.78662	3.11882	1.436	0.436782	0	0	0	0	0
c	12	3.1092	2.74319	2.25728	1.94065	1.12099	1.15239	0.655779	0.0830072	0	0
C	13	4.66113	5.25347	5.87062	5.85574	5.94678	4.60687	2.64554	2.16845	0.900344	0.106213
C	14	10.2258	9.98561	7.35968	5.67512	4.4705	3.95188	2.50411	1.28533	0.41703	0.0116408
C	15	24.2753	23.1041	22.1244	15.5253	11.0162	8.64111	6.62529	4.18516	2.0718	0.797872
C	16	3.25283	3.35358	4.68196	4.58255	4.02114	3.41843	2.92976	2.10439	0.932708	0.0787766
C	17	8.27605	6.93741	4.45682	3.46825	1.19384	0.151105	0	0	0	0
C	18	9.95127	10.2364	8.53341	5.43616	2.38345	1.15243	0.468232	0.119016	0	0
C	20	10.8379	11.1181	10.8832	10.357	5.16429	0.74928	0	0	0	0
C	21	12.6764	9.14133	6.77143	5.3006	3.11512	1.78544	1.35353	1.16729	0.99889	0.671025
C	23	28.403	28.3462	22.6611	14.9593	6.27486	1.01189	0.0227342	0	0	0
C	24	1.14031	1.37596	1.1568	1.27765	0.592693	0.400625	0.384084	0.444928	0.441428	0.517417
D	26	4.10751	3.85809	4.48006	3.81093	1.16067	0	0	0	0	0
D	27	0.682508	1.01959	1.79952	2.48192	2.51913	2.402	1.74463	1.01023	0.438143	0.0458321
D	28	2.69093	2.45757	2.69143	2.69459	1.44907	0.2431	0	0	0	0
D	29	0.477961	0.712725	0.920142	1.697	1.13696	0.0151194	0	0	0	0
D	30	3.82825	3.45089	3.02142	3.41245	2.69459	1.81522	0.928678	0.56882	0.525546	0.224258
D	31	0	0	0.241387	1.05382	1.60858	1.31163	0.372411	0.0149443	0.0563301	0.0264848
D	32	6.25946	6.26876	5.61832	3.78496	1.36917	0.533236	0.539755	0.463231	0.379861	0.173541
D	33	3.42843	2.02911	0.675286	0.133347	0.00575705	0.0297796	0.117323	0.101931	0.11336	0.180208
D	35	8.03859	9.6317	8.23178	6.83848	5.97512	5.07934	4.35662	4.23176	3.63916	2.18733
D	36	0.102512	0.156466	0.0820293	0.0436443	0.106838	0.254777	0.319823	0.506786	0.628686	0.566936
D	37	3.11622	4.06604	4.78129	3.79017	3.29649	2.3382	1.53918	0.593252	0.19105	0.0109146
D	38	3.58802	2.62442	2.69211	2.34681	2.3623	2.79161	1.05604	0.305773	0.11069	0
C	1st quartile	3.1092	2.78662	3.11882	1.94065	1.12099	0.400625	0	0	0	0
C	Median	6.77778	6.41542	5.67107	4.94158	2.74929	1.08214	0.426158	0.101012	0	0
C	3rd quartile	10.8379	10.2364	8.53341	5.85574	5.16429	3.41843	2.50411	1.28533	0.900344	0.106213
D	1st quartile	0.580234	0.866156	0.797714	1.37541	1.14881	0.13644	0.0586613	0.00747217	0.028165	0
D	Median	3.27232	2.541	2.69177	2.58826	1.52882	0.922433	0.456083	0.384502	0.152205	0.0361585
D	3rd quartile	3.96788	3.96206	4.63067	3.78756	2.60686	2.3701	1.29761	0.581036	0.481844	0.202233
